# Supplementary material for: Development and Validation of a Clinical Decision Support Tool to Predict Disease Progression in Crohn’s Disease Treated with Ustekinumab
Source: J Clin Med. 2025 Nov 8;14(22):7919. doi: 10.3390/jcm14227919 (PMC12653264; doi:10.3390/jcm14227919)
Supplement: Supplementary file 1 [file jcm-14-07919-s001.zip]

Archive with 3 entries (3 files):
- Figure S1.tiff
- Figure S2.tiff
- Figure S3.png
